# Supplementary material for: First investigation of Staphylococcus argenteus in a Brazilian collections of S. aureus isolated from bovine mastitis
Source: BMC Vet Res. 2020 Jul 20;16:252. doi: 10.1186/s12917-020-02472-7 (PMC7372812; doi:10.1186/s12917-020-02472-7)
Supplement: Supplementary file 1 — Additional file 1: S1 Table. Distribuition of the non-pigmented S. aureus strains isolated from the milk of cows with clinical and subclinical mastitis, among the different states in Brazil. [file 12917_2020_2472_MOESM1_ESM.xlsx]

## Sheet: States
S1 Table. Distribuition of the non-pigmented S. aureus strains isolated from the milk of cows with clinical and subclinical mastitis, among the different states in Brazil
State	N strains	N non-pigmented colonies	Percentagem
São Paulo	615	68	11.1%
Pernambuco	57	24	42.1%
Minas Gerais	130	82	63.1%
Rio de Janeiro	10	10	1
Paraná	44	1	2.3%
	856	185	21.6%
