# Supplementary material for: First investigation of Staphylococcus argenteus in a Brazilian collections of S. aureus isolated from bovine mastitis
Source: BMC Vet Res. 2020 Jul 20;16:252. doi: 10.1186/s12917-020-02472-7 (PMC7372812; doi:10.1186/s12917-020-02472-7)
Supplement: Supplementary file 2 — Additional file 2: S2 Table. Presence of mecA and the operon crtOPQMN genes among non-pigmented S. aureus strains isolated from cows with clinical and subclinical mastitis, in different states in Brazil. [file 12917_2020_2472_MOESM2_ESM.xlsx]

## Sheet: Genes
S2 Table. Presence of mecA and the operon crtOPQMN genes among non-pigmented S. aureus strains isolated from cows with clinical and subclinical mastitis, in different states in Brazil
N	State	mecA	crtO	crtP	crtQ	crtM	crtN
1	São Paulo	-	-	-	+	+	+
2	São Paulo	-	+	+	+	+	+
3	São Paulo	-	+	+	+	+	+
4	São Paulo	-	+	+	+	+	+
5	São Paulo	-	+	+	+	+	+
6	São Paulo	-	+	+	+	+	+
7	São Paulo	-	+	+	+	+	+
8	São Paulo	-	+	+	+	+	+
9	São Paulo	-	-	-	+	+	+
10	São Paulo	-	+	+	+	+	+
11	São Paulo	-	+	+	+	+	+
12	São Paulo	-	+	+	+	+	+
13	São Paulo	-	+	+	+	+	+
14	São Paulo	-	+	+	+	+	+
15	São Paulo	-	+	+	+	+	+
16	São Paulo	-	-	+	+	+	+
17	São Paulo	-	-	-	+	+	+
18	São Paulo	-	+	+	+	+	+
19	São Paulo	-	+	+	+	+	-
20	São Paulo	-	+	+	+	+	+
21	São Paulo	-	+	+	+	+	+
22	São Paulo	-	+	+	+	+	+
23	São Paulo	-	+	+	+	+	+
24	São Paulo	-	+	+	+	+	+
25	São Paulo	-	+	+	+	+	+
26	São Paulo	-	+	+	+	+	+
27	São Paulo	-	+	+	+	+	+
28	São Paulo	-	+	+	+	+	+
29	São Paulo	-	+	+	+	+	+
30	São Paulo	-	+	+	+	+	+
31	São Paulo	-	+	+	+	+	+
32	São Paulo	-	+	-	-	-	-
33	São Paulo	-	+	-	-	-	+
34	São Paulo	-	+	-	-	-	+
35	São Paulo	-	+	-	-	-	+
36	São Paulo	-	+	-	-	-	+
37	São Paulo	+	+	-	-	-	+
38	São Paulo	-	+	-	-	-	+
39	São Paulo	-	+	+	+	+	+
40	São Paulo	-	+	+	+	+	+
41	São Paulo	-	+	+	+	+	+
42	São Paulo	-	+	+	+	+	+
43	São Paulo	-	+	+	+	+	+
44	São Paulo	-	+	+	+	+	+
45	São Paulo	-	+	+	+	+	+
46	São Paulo	-	+	+	+	+	+
47	São Paulo	-	+	+	+	+	+
48	São Paulo	-	+	+	+	+	+
49	São Paulo	-	+	+	+	+	+
50	São Paulo	-	+	+	+	+	+
51	São Paulo	-	+	+	+	+	+
52	São Paulo	-	+	+	+	+	+
53	São Paulo	-	+	+	+	+	+
54	São Paulo	-	+	+	+	+	+
55	São Paulo	-	+	+	+	+	+
56	São Paulo	-	+	+	+	+	+
57	São Paulo	-	+	+	+	+	+
58	São Paulo	-	+	-	-	-	+
59	São Paulo	-	+	+	+	+	+
60	São Paulo	-	+	+	+	+	+
61	São Paulo	-	+	+	+	+	+
62	São Paulo	-	-	+	+	+	+
63	São Paulo	-	+	+	+	+	+
64	São Paulo	-	+	+	+	+	+
65	São Paulo	-	+	+	+	+	+
66	São Paulo	-	-	-	+	+	+
67	São Paulo	-	+	+	+	+	+
68	São Paulo	-	+	+	+	+	+
69	Pernambuco	-	+	+	+	+	+
70	Pernambuco	-	+	+	+	+	+
71	Pernambuco	-	+	+	+	+	+
72	Pernambuco	-	+	+	+	+	+
73	Pernambuco	-	+	+	+	+	+
74	Pernambuco	-	+	+	+	+	+
75	Pernambuco	-	+	+	+	+	+
76	Pernambuco	-	+	+	+	+	+
77	Pernambuco	-	+	+	+	+	+
78	Pernambuco	-	+	+	+	+	+
79	Pernambuco	-	+	+	+	+	+
80	Pernambuco	-	+	+	+	+	+
81	Pernambuco	-	+	+	+	+	+
82	Pernambuco	-	+	+	+	+	+
83	Pernambuco	-	+	+	+	+	+
84	Pernambuco	-	+	+	+	+	+
85	Pernambuco	-	+	+	+	+	+
86	Pernambuco	-	+	+	+	+	+
87	Pernambuco	-	+	+	+	+	+
88	Pernambuco	-	-	+	-	+	+
89	Pernambuco	-	+	+	+	+	+
90	Pernambuco	-	+	+	+	+	+
91	Pernambuco	-	+	+	+	+	+
92	Pernambuco	-	+	+	+	+	+
93	Minas Gerais	-	-	+	+	-	+
94	Minas Gerais	-	-	-	+	-	-
95	Minas Gerais	-	-	+	+	+	+
96	Minas Gerais	-	+	+	+	+	+
97	Minas Gerais	-	+	+	+	+	+
98	Minas Gerais	-	-	+	+	+	+
99	Minas Gerais	-	-	+	+	+	+
100	Minas Gerais	-	+	+	+	+	+
101	Minas Gerais	-	-	+	+	+	+
102	Minas Gerais	-	-	+	+	-	+
103	Minas Gerais	-	-	+	+	+	+
104	Minas Gerais	-	-	+	+	-	+
105	Minas Gerais	-	-	-	+	-	-
106	Minas Gerais	-	-	+	+	-	-
107	Minas Gerais	-	-	+	+	-	-
108	Minas Gerais	-	-	-	-	-	-
109	Minas Gerais	-	-	+	+	-	-
110	Minas Gerais	-	-	-	-	-	-
111	Minas Gerais	-	+	+	+	+	+
112	Minas Gerais	-	-	+	+	-	+
113	Minas Gerais	-	+	+	+	+	+
114	Minas Gerais	-	+	+	+	+	+
115	Minas Gerais	-	+	+	+	+	+
116	Minas Gerais	-	+	+	+	+	+
117	Minas Gerais	-	-	+	+	+	+
118	Minas Gerais	-	+	+	+	+	+
119	Minas Gerais	-	+	+	+	+	+
120	Minas Gerais	-	+	+	+	+	+
121	Minas Gerais	-	-	+	+	+	+
122	Minas Gerais	-	+	+	-	+	+
123	Minas Gerais	-	+	+	+	+	+
124	Minas Gerais	-	+	+	+	+	+
125	Minas Gerais	-	+	+	+	+	+
126	Minas Gerais	-	+	+	+	-	-
127	Minas Gerais	-	-	+	+	+	+
128	Minas Gerais	-	+	-	+	-	+
129	Minas Gerais	-	+	+	+	+	+
130	Minas Gerais	-	+	+	+	+	+
131	Minas Gerais	-	+	+	+	+	+
132	Minas Gerais	-	+	+	+	+	+
133	Minas Gerais	+	+	+	+	+	+
134	Minas Gerais	-	+	+	+	+	+
135	Minas Gerais	-	+	+	+	+	+
136	Minas Gerais	-	+	+	+	+	+
137	Minas Gerais	-	+	+	+	+	+
138	Minas Gerais	-	+	+	+	+	+
139	Minas Gerais	-	+	+	+	+	+
140	Minas Gerais	-	+	-	+	-	-
141	Minas Gerais	-	+	+	+	+	+
142	Minas Gerais	-	+	+	+	+	+
143	Minas Gerais	-	+	+	+	+	+
144	Minas Gerais	-	+	+	+	+	+
145	Minas Gerais	-	+	+	+	+	+
146	Minas Gerais	-	-	-	-	-	+
147	Minas Gerais	-	-	-	-	-	-
148	Minas Gerais	-	+	+	+	-	+
149	Minas Gerais	-	-	-	-	-	+
150	Minas Gerais	-	-	-	+	-	+
151	Minas Gerais	-	+	+	-	+	+
152	Minas Gerais	-	-	-	-	-	-
153	Minas Gerais	-	-	-	-	-	-
154	Minas Gerais	-	-	-	-	-	+
155	Minas Gerais	-	-	-	-	-	-
156	Minas Gerais	-	-	-	-	-	-
157	Minas Gerais	-	-	+	+	-	-
158	Minas Gerais	-	-	+	+	-	-
159	Minas Gerais	-	-	-	-	-	-
160	Minas Gerais	-	+	+	+	+	+
161	Minas Gerais	-	-	+	+	+	-
162	Minas Gerais	-	-	+	+	+	+
163	Minas Gerais	-	-	+	+	-	-
164	Minas Gerais	-	-	+	+	+	-
165	Minas Gerais	-	-	+	+	+	+
166	Minas Gerais	-	-	+	+	+	+
167	Minas Gerais	-	+	+	+	+	+
168	Minas Gerais	-	-	-	-	-	-
169	Minas Gerais	-	+	+	+	+	+
170	Minas Gerais	-	-	-	-	-	-
171	Minas Gerais	-	-	-	-	-	-
172	Minas Gerais	-	-	+	-	-	-
173	Minas Gerais	-	-	-	-	-	-
174	Minas Gerais	-	-	-	-	-	-
175	Rio de Janeiro	-	-	+	+	+	+
176	Rio de Janeiro	-	-	+	+	-	+
177	Rio de Janeiro	-	+	+	+	+	+
178	Rio de Janeiro	-	-	+	+	+	+
179	Rio de Janeiro	-	-	+	+	+	+
180	Rio de Janeiro	-	-	+	+	+	+
181	Rio de Janeiro	-	-	+	+	-	+
182	Rio de Janeiro	-	-	+	+	-	-
183	Rio de Janeiro	-	-	+	+	-	+
184	Rio de Janeiro	-	-	+	+	+	+
185	Paraná	-	+	+	+	+	+
